# Supplementary material for: Notes on the genus Ismarus Haliday (Hymenoptera, Diapriidae) from China
Source: Zookeys. 2011 Jun 17;(108):49–60. doi: 10.3897/zookeys.108.768 (PMC3119315; doi:10.3897/zookeys.108.768)
Supplement: XML Treatment for Ismarus [file zookeys.108.768-treatment1.xml]

<!DOCTYPE tp:taxon-treatment
  PUBLIC "-//TaxonX//DTD Taxonomic Treatment Publishing DTD v0 20100105//EN" "tax-treatment-NSO.dtd">
<tp:taxon-treatment xmlns:tp="http://www.plazi.org/taxpub"><tp:treatment-meta><mixed-citation publication-type="journal"><person-group><name><surname>Liu</surname><given-names>Jing-xian</given-names></name><name><surname>Chen</surname><given-names>Hua-yan</given-names></name><name><surname>Xu</surname><given-names>Zai-fu</given-names></name></person-group><article-title>Notes on the genus Ismarus Haliday (Hymenoptera, Diapriidae) from China</article-title><source>Zookeys</source><day>17</day><month>6</month><year>2011</year><volume>2011</volume><issue>108</issue><fpage>49</fpage><lpage>60</lpage><pub-id pub-id-type="doi">10.3897/zookeys.108.768</pub-id></mixed-citation></tp:treatment-meta><tp:nomenclature><label>Genus</label><tp:taxon-name>
                        <tp:taxon-name-part taxon-name-part-type="genus">Ismarus</tp:taxon-name-part>
                    <object-id xmlns:xlink="http://www.w3.org/1999/xlink" xlink:type="simple">http://species-id.net/wiki/Ismarus</object-id>
                    </tp:taxon-name><tp:taxon-authority>Haliday, 1835</tp:taxon-authority><tp:nomenclature-citation-list><tp:nomenclature-citation><tp:taxon-name>Ismarus</tp:taxon-name><comment><xref ref-type="bibr" rid="B7">Haliday 1835</xref>, Entomological Magazine 2: 467. Type: <italic><tp:taxon-name>Cinetus dorsiger</tp:taxon-name></italic> Haliday, by monotypy.</comment></tp:nomenclature-citation><tp:nomenclature-citation><tp:taxon-name>Entomia</tp:taxon-name><comment>Herrich-Schäffer 1840, Nomenclator Entomologicus 2: 127. Type: <italic><tp:taxon-name>Entomia campanulata</tp:taxon-name></italic> Herrich-Schäffer, 1840, by monotypy.</comment></tp:nomenclature-citation><tp:nomenclature-citation><tp:taxon-name>Entomius</tp:taxon-name><comment><xref ref-type="bibr" rid="B8">Haliday 1857</xref>, Nature History Review 4: 169. Emendation.</comment><!--PageBreak--></tp:nomenclature-citation><tp:nomenclature-citation><tp:taxon-name>Agonophorus</tp:taxon-name><comment>Dahlbom 1858, Öfversigt af Kongliga Ventenskaps-Akadamiens Förhandlingar 14: 289. Synonymized by <xref ref-type="bibr" rid="B4">Dessart (1967)</xref>. Type: <italic><tp:taxon-name>Ismarus rugulosus</tp:taxon-name></italic> Foerster, designated by <xref ref-type="bibr" rid="B14">Muesebeck (1972)</xref>.</comment></tp:nomenclature-citation><tp:nomenclature-citation><tp:taxon-name>Ismarus</tp:taxon-name><comment>Haliday, 1835: <xref ref-type="bibr" rid="B13">Masner 1976</xref>, Canadian Entomologist 108: 1251.</comment></tp:nomenclature-citation><tp:nomenclature-citation><tp:taxon-name>Ismarus</tp:taxon-name><comment>Haliday, 1835: <xref ref-type="bibr" rid="B12">Johnson 1992</xref>, Memoirs of the American Entomological Institute 51: 259.</comment></tp:nomenclature-citation></tp:nomenclature-citation-list></tp:nomenclature><tp:treatment-sec sec-type="Description"><title>Description.</title><p>Body stout; body colour usually black, but brown in a few species. Head transverse in dorsal view, with sparse setae on face, frons and occiput; labrum exposed and sclerotized; mandible bidentate; palpal formula 4-3 or 5-3; antennae inserted low on face, close to clypeus; face with a distinct transverse carina below antennal sockets; antennal shelf not prominent; antenna of female 15-segmented, of male 14-segmented; modified male sex-segment is second flagellomere, rarely both first and second flagellomeres modified; eyes bare; occipital carina complete; pronotum dorsally and along anterior margin with long setae; mesoscutum convex, smooth; notauli reduced to anterior pits; humeral sulcus developed; anterior scutellar pit with a weak but distinct median longitudinal carina; scutellum posteriorly raised, with posterior margin truncate or round; metanotum crenulated, with median carina distinct; propodeum with distinct transverse and longitudinal carinae; metapleuron reticulate rugose, with dense setosity; fore wing with radial cell closed; fore tibia with regular spur and one false spur, hind tibia strongly incrassate; petiole short and transverse; base of second tergite with longitudinal furrows; sutures between tergites distinct or absent; sternite with fine setae.</p></tp:treatment-sec><tp:treatment-sec sec-type="Biology"><title>Biology.</title><p>Some species of the genus are hyperparasitoids of Dryinidae (Hymenoptera). <italic><tp:taxon-name>Ismarus flavicornis</tp:taxon-name></italic> (Thomson, 1859) was reared from <italic><tp:taxon-name>Anteon flavicorne</tp:taxon-name></italic> (Dalman, 1818), <italic><tp:taxon-name>Ismarus halidayi</tp:taxon-name></italic> was reared from an <italic><tp:taxon-name>Anteon</tp:taxon-name></italic> sp. and <italic><tp:taxon-name>Ismarus dorsiger</tp:taxon-name></italic> was recorded to attack an <italic><tp:taxon-name>Aphelopus</tp:taxon-name></italic> sp. (<xref ref-type="bibr" rid="B1">Chambers 1955</xref>; <xref ref-type="bibr" rid="B2">1981</xref>; <xref ref-type="bibr" rid="B16">Nixon 1957</xref>; <xref ref-type="bibr" rid="B11">Jervis 1979</xref>).
                    </p></tp:treatment-sec><tp:treatment-sec sec-type="Distribution"><title>Distribution.</title><p>Palaearctic, Oriental, Ethiopian, Nearctic, Neotropical and Australian regions.</p></tp:treatment-sec><tp:treatment-sec sec-type="Discussion"><title>Discussion.</title><p><xref ref-type="bibr" rid="B13">Masner (1976)</xref> divided <italic><tp:taxon-name>Ismarus</tp:taxon-name></italic> into four species groups: <italic><tp:taxon-name>Ismarus rugulosus</tp:taxon-name></italic>-, <italic><tp:taxon-name>Ismarus halidayi</tp:taxon-name></italic>-, <italic><tp:taxon-name>Ismarus rex</tp:taxon-name></italic>- and <italic><tp:taxon-name>Ismarus dorsiger</tp:taxon-name></italic>-groups. The species of the present study belong to the <italic><tp:taxon-name>Ismarus halidayi</tp:taxon-name></italic>- and <italic><tp:taxon-name>Ismarus dorsiger</tp:taxon-name></italic>-groups. Compared to the diagnosis of <italic><tp:taxon-name>Ismarus</tp:taxon-name></italic> given by <xref ref-type="bibr" rid="B13">Masner (1976)</xref>, we found that all species from China have the labrum exposed and possess a transverse carina on the lower face just below the antennal sockets.
                    </p></tp:treatment-sec><ref-list><ref id="B7"><mixed-citation xmlns:xlink="http://www.w3.org/1999/xlink" xlink:type="simple"><person-group><name name-style="western"><surname>Haliday</surname><given-names>AH</given-names></name></person-group> (<year>1835</year>)<article-title> Essay on parasitic Hymenoptera of the Ichneumones Adsciti.</article-title><source>Entomological Magazine</source><volume>2</volume>:<fpage>458</fpage>-<lpage>468</lpage>.</mixed-citation></ref><ref id="B8"><mixed-citation xmlns:xlink="http://www.w3.org/1999/xlink" xlink:type="simple"><person-group><name name-style="western"><surname>Haliday</surname><given-names>AH</given-names></name></person-group> (<year>1857</year>)<article-title> Notes on the peculiar form of the ovaries observed in a hymenopterous insect, constituting a new genus and species of the family Diapriidae. Natural History Review (Proc.</article-title><source>)</source><volume>4</volume>:<fpage>166</fpage>-<lpage>174</lpage>.</mixed-citation></ref><ref id="B4"><mixed-citation xmlns:xlink="http://www.w3.org/1999/xlink" xlink:type="simple"><person-group><name name-style="western"><surname>Dessart</surname><given-names>P</given-names></name></person-group> (<year>1967</year>)<article-title> Corrections in the systematic position of certain taxa of the Chalcidoidea and Proctotrupoidea (<italic>s</italic>. <italic>l</italic>.), with notes on synonymy.</article-title><source>Records of South Australian Museum</source><volume>15</volume>:<fpage>551</fpage>-<lpage>559</lpage>.</mixed-citation></ref><ref id="B14"><mixed-citation xmlns:xlink="http://www.w3.org/1999/xlink" xlink:type="simple"><person-group><name name-style="western"><surname>Muesebeck</surname><given-names>CFW</given-names></name></person-group> (<year>1972</year>)<article-title> On the identity of <italic>Agonophorus</italic> Dahlbom (Hymenoptera: Diapriidae).</article-title><source>Proceedings of Entomological Society of Washington</source><volume>74</volume>: <lpage>131</lpage>.</mixed-citation></ref><ref id="B13"><mixed-citation xmlns:xlink="http://www.w3.org/1999/xlink" xlink:type="simple"><person-group><name name-style="western"><surname>Masner</surname><given-names>L</given-names></name></person-group> (<year>1976</year>)<article-title> A revision of the Ismarinae of the New World (Hymenoptera, Proctotrupoidea, Diapriidae).</article-title><source>Canadian Entomologist</source><volume>108</volume>:<fpage>1243</fpage>-<lpage>1266</lpage>. <ext-link ext-link-type="uri" xlink:href="http://dx.doi.org/10.4039/Ent1081243-11" xlink:type="simple">doi:10.4039/Ent1081243-11</ext-link></mixed-citation></ref><ref id="B12"><mixed-citation xmlns:xlink="http://www.w3.org/1999/xlink" xlink:type="simple"><person-group><name name-style="western"><surname>Johnson</surname><given-names>NF</given-names></name></person-group> (<year>1992</year>)<article-title> Catalog of Worlds Species of Proctotrupoidea, Exclusive of Platygastridae (Hymenoptera).</article-title><source>Memoirs of the American Entomological Institute</source><volume>51</volume>:<fpage>1</fpage>-<lpage>825</lpage>.</mixed-citation></ref><ref id="B1"><mixed-citation xmlns:xlink="http://www.w3.org/1999/xlink" xlink:type="simple"><person-group><name name-style="western"><surname>Chambers</surname><given-names>VH</given-names></name></person-group> (<year>1955</year>)<article-title> Some hosts of <italic>Anteon</italic> spp. (Hym. Dryinidae) and a hyperparasite <italic>Ismarus</italic> (Hymenoptera. Belytidae).</article-title><source>Entomologist’s Monthly Magazine</source><volume>91</volume>:<fpage>114</fpage>-<lpage>115</lpage>.</mixed-citation></ref><ref id="B2"><mixed-citation xmlns:xlink="http://www.w3.org/1999/xlink" xlink:type="simple"><person-group><name name-style="western"><surname>Chambers</surname><given-names>VH</given-names></name></person-group> (<year>1981</year>)<article-title> A host for <italic>Ismarus halidayi</italic> Foerst (Hym, Diapriidae).</article-title><source>Entomologist’s Monthly Magazine</source><volume>117</volume>: <lpage>29</lpage>.</mixed-citation></ref><ref id="B16"><mixed-citation xmlns:xlink="http://www.w3.org/1999/xlink" xlink:type="simple"><person-group><name name-style="western"><surname>Nixon</surname><given-names>GEL</given-names></name></person-group> (<year>1957</year>)<article-title> Hymenoptera, Proctotrupoidea, Diapriidae subfamily Belytinae.</article-title><source>Handbooks for the Identification of British Insects</source><volume>8</volume>:<fpage>1</fpage>-<lpage>107</lpage>.</mixed-citation></ref><ref id="B11"><mixed-citation xmlns:xlink="http://www.w3.org/1999/xlink" xlink:type="simple"><person-group><name name-style="western"><surname>Jervis</surname><given-names>MA</given-names></name></person-group> (<year>1979</year>)<article-title> Parasitism of <italic>Aphelopus</italic> species (Hymenoptera: Dryinidae) by <italic>Ismarus dorsiger</italic> (Curtis) (Hymenoptera: Diapriidae).</article-title><source>Entomologist’s Gazette</source><volume>30</volume>:<fpage>127</fpage>-<lpage>129</lpage>.</mixed-citation></ref></ref-list></tp:taxon-treatment>
