# Supplementary material for: Notes on the genus Ismarus Haliday (Hymenoptera, Diapriidae) from China
Source: Zookeys. 2011 Jun 17;(108):49–60. doi: 10.3897/zookeys.108.768 (PMC3119315; doi:10.3897/zookeys.108.768)
Supplement: XML Treatment for Ismarus longus [file zookeys.108.768-treatment2.xml]

<!DOCTYPE tp:taxon-treatment
  PUBLIC "-//TaxonX//DTD Taxonomic Treatment Publishing DTD v0 20100105//EN" "tax-treatment-NSO.dtd">
<tp:taxon-treatment xmlns:tp="http://www.plazi.org/taxpub"><tp:treatment-meta><mixed-citation publication-type="journal"><person-group><name><surname>Liu</surname><given-names>Jing-xian</given-names></name><name><surname>Chen</surname><given-names>Hua-yan</given-names></name><name><surname>Xu</surname><given-names>Zai-fu</given-names></name></person-group><article-title>Notes on the genus Ismarus Haliday (Hymenoptera, Diapriidae) from China</article-title><source>Zookeys</source><day>17</day><month>6</month><year>2011</year><volume>2011</volume><issue>108</issue><fpage>49</fpage><lpage>60</lpage><pub-id pub-id-type="doi">10.3897/zookeys.108.768</pub-id></mixed-citation></tp:treatment-meta><tp:nomenclature><tp:taxon-name>
                        <tp:taxon-name-part taxon-name-part-type="genus">Ismarus</tp:taxon-name-part>
                        <tp:taxon-name-part taxon-name-part-type="species">longus</tp:taxon-name-part>
                        <object-id xmlns:xlink="http://www.w3.org/1999/xlink" xlink:type="simple">urn:lsid:zoobank.org:act:B3D908D7-C636-4EAE-BE02-A6D2CA719FF2</object-id>
                    <object-id xmlns:xlink="http://www.w3.org/1999/xlink" xlink:type="simple">http://species-id.net/wiki/Ismarus_longus</object-id>
                    </tp:taxon-name><tp:taxon-authority>Liu, Chen &amp; Xu</tp:taxon-authority><tp:taxon-status xmlns:xlink="http://www.w3.org/1999/xlink" xlink:type="simple">sp. n.</tp:taxon-status><xref ref-type="fig" rid="F1">Figs 1–4</xref></tp:nomenclature><tp:treatment-sec sec-type="Holotype"><title>Holotype.</title><p>Female. Body length 3.2 mm; fore wing length 3.0 mm.</p></tp:treatment-sec><tp:treatment-sec sec-type="Description"><title>Description.</title><p><italic>Head</italic>. Head in dorsal view 2.0 times as wide as long; vertex abruptly sloping behind ocelli; temple narrowed behind eyes; occipital carina strong and complete, not crenulate; POL equals to OOL; toruli separated from each other; face setose; clypeus evenly convex; epistomal sulcus distinct; eyes bare, eye height 4.5 times length of malar space; malar sulcus absent; frons setose just above antennal sockets. Antenna 1.1 times as long as body; scape cylindrical, with apical rim simple; pedicel basally attenuate and apically broad; ratios of length to width of antennal segments: 20 : 6; 9 : 5; 16 : 4; 20 : 4; 13 : 4; 13 : 4; 10 : 5; 10 : 5; 9 : 5; 9 : 5; 9 : 5; 9 : 5; 9 : 5; 9 : 5; 13 : 5.
                    </p><p><italic>Mesosoma</italic>. Mesosoma in dorsal view 0.8 times as long as width of head; pronotum angular in dorsal view, anteriorly rugose-punctate and setose; central part of lateral side of pronotum smooth, with anterior and upper margins rugose-punctate and setose; mesoscutum smooth and convex, with some sparse long setae near humeral sulcus and notauli; notauli anteriorly present, oblique long and pit-like, crenulate inside; humeral sulcus deep and crenulate, 1.4 times length of tegula; anterior scutellar pit crenulate, with weak median longitudinal carina; scutellum smooth, posterior rim rounded; propodeum rugose, with transverse and longitudinal carinae present; mesopleuron smooth and bare, with upper corner below tegula punctate and setose; metapleuron reticulate-rugose and setose.
                    </p><p><italic>Wings</italic>. Fore wing with costal, subcostal, basal, marginal, stigmal and postmarginal veins tubular; radial cell closed, 0.6 times length of marginal vein and 3.0 times as long as its height. Hind wing with a basal cell.
                    </p><p><italic>Legs</italic>. Fore and middle legs slender; hind tibia strongly incrassate.
                    </p><p><italic>Metasoma</italic>. Petiole transverse, weakly rugose and with longitudinal carinae; second tergite smooth and scattered with a few setae along lower side, median furrow extending to 0.4 length of second tergite; sutures between tergites complete and well impressed; sternites finely punctate and setose.<!--PageBreak-->
                    </p></tp:treatment-sec><tp:treatment-sec sec-type="Colour"><title>Colour.</title><p>Body black. Antenna black, with scape brown, pedicel and first flagellomere dark brown; mandible black with its apical half reddish brown; palpi black; tegula blackish brown. Legs brown, all coxae black but apically brown; hind femur brown with incrassate part black; hind tibia black with basal 0.2 reddish brown; hind tarsus reddish brown with first tarsomere black. Wings hyaline, veins blackish brown.</p></tp:treatment-sec><tp:treatment-sec sec-type="Male"><title>Male.</title><p>Unknown.</p></tp:treatment-sec><tp:treatment-sec sec-type="Distribution"><title>Distribution.</title><p>China (Yunnan).</p></tp:treatment-sec><tp:treatment-sec sec-type="Material examined"><title>Material examined.</title><p>Holotype, female, CHINA: Yunnan, Yingjiang, Tongbiguan (<named-content xmlns:xlink="http://www.w3.org/1999/xlink" content-type="dwc:verbatimCoordinates" xlink:type="simple">24.60°N, 97.65°E</named-content>), 2009.V.20, Man-man Wang, No. 200900933. Paratypes: 1 female, same data as type, No. 200900492; 1 female, Yunnan, Tengchong, Jietou Town (<named-content xmlns:xlink="http://www.w3.org/1999/xlink" content-type="dwc:verbatimCoordinates" xlink:type="simple">25.40°N, 98.70°E</named-content>), 2009.V.13, Man-man Wang, No. 200902486; 1 female, Yunnan, Tengchong, Jietou Town (<named-content xmlns:xlink="http://www.w3.org/1999/xlink" content-type="dwc:verbatimCoordinates" xlink:type="simple">25.40°N, 98.70°E</named-content>), 2009.V.12, Jie Zeng, No. 200902519.
                    </p></tp:treatment-sec><tp:treatment-sec sec-type="Diagnosis"><title>Diagnosis.</title><p>This species belongs to the <italic><tp:taxon-name>Ismarus halidayi</tp:taxon-name></italic>-group of Manser (1976) and is similar to <italic><tp:taxon-name>Ismarus halidayi</tp:taxon-name></italic> Foerster, 1850, but it differs from the latter by having the second flagellomere 5.0 times as long as wide (2.6 times as long as wide in <italic><tp:taxon-name>Ismarus halidayi</tp:taxon-name></italic>), apical antennal segment 2.6 times as long as wide (2.0 times); notauli anteriorly present, oblique long and pit-like, crenulate inside (smooth) and the radial cell of fore wing shorter than marginal vein (radial cell as long as marginal vein).
                    </p></tp:treatment-sec><tp:treatment-sec sec-type="Etymology"><title>Etymology.</title><p>The specific name refers to the long second flagellomere.</p><fig id="F1" position="float" orientation="portrait"><label>Figures 1–4.</label><caption><p><italic><tp:taxon-name>Ismarus longus</tp:taxon-name></italic> sp. n. <bold>1</bold> habitus, lateral view <bold>2</bold> head and thorax, dorsal view <bold>3</bold> antennae <bold>4</bold> fore wings and hind leg.</p></caption><graphic xmlns:xlink="http://www.w3.org/1999/xlink" xlink:href="ZooKeys-108-049-g001.jpg" position="float" orientation="portrait" xlink:type="simple"/></fig></tp:treatment-sec></tp:taxon-treatment>
