# Supplementary material for: Notes on the genus Ismarus Haliday (Hymenoptera, Diapriidae) from China
Source: Zookeys. 2011 Jun 17;(108):49–60. doi: 10.3897/zookeys.108.768 (PMC3119315; doi:10.3897/zookeys.108.768)
Supplement: XML Treatment for Ismarus nigritrochanter [file zookeys.108.768-treatment3.xml]

<!DOCTYPE tp:taxon-treatment
  PUBLIC "-//TaxonX//DTD Taxonomic Treatment Publishing DTD v0 20100105//EN" "tax-treatment-NSO.dtd">
<tp:taxon-treatment xmlns:tp="http://www.plazi.org/taxpub"><tp:treatment-meta><mixed-citation publication-type="journal"><person-group><name><surname>Liu</surname><given-names>Jing-xian</given-names></name><name><surname>Chen</surname><given-names>Hua-yan</given-names></name><name><surname>Xu</surname><given-names>Zai-fu</given-names></name></person-group><article-title>Notes on the genus Ismarus Haliday (Hymenoptera, Diapriidae) from China</article-title><source>Zookeys</source><day>17</day><month>6</month><year>2011</year><volume>2011</volume><issue>108</issue><fpage>49</fpage><lpage>60</lpage><pub-id pub-id-type="doi">10.3897/zookeys.108.768</pub-id></mixed-citation></tp:treatment-meta><tp:nomenclature><tp:taxon-name>
                        <tp:taxon-name-part taxon-name-part-type="genus">Ismarus</tp:taxon-name-part>
                        <tp:taxon-name-part taxon-name-part-type="species">nigritrochanter</tp:taxon-name-part>
                        <object-id xmlns:xlink="http://www.w3.org/1999/xlink" xlink:type="simple">urn:lsid:zoobank.org:act:4F711F1A-7878-49CB-B18B-6977B824612F</object-id>
                        <object-id xmlns:xlink="http://www.w3.org/1999/xlink" xlink:type="simple">http://species-id.net/wiki/Ismarus_nigritrochanter</object-id>
                    </tp:taxon-name><tp:taxon-authority>Liu, Chen &amp; Xu</tp:taxon-authority><tp:taxon-status xmlns:xlink="http://www.w3.org/1999/xlink" xlink:type="simple">sp. n.</tp:taxon-status><xref ref-type="fig" rid="F2">Figs 5–8</xref></tp:nomenclature><tp:treatment-sec sec-type="Holotype"><title>Holotype.</title><p>Female. Body length 3.1 mm; fore wing length 3.1 mm.</p></tp:treatment-sec><tp:treatment-sec sec-type="Description"><title>Description.</title><p><italic>Head</italic>. Head in dorsal view 2.0 times as wide as long; vertex abruptly sloping behind post ocelli; temple narrowed behind eyes; occipital carina complete, not crenulate; POL as long as OOL; toruli separated from each other; face setose along inner orbits; frons flat and smooth, with punctures above antennal sockets and setose; clypeus evenly convex; epistomal sulcus distinct; eye height 4.0 times length of malar space; malar sulcus absent. Antenna 1.1 times length of body; scape cylindrical, with apical rim simple; pedicel basally attenuate and apically broad; ratios of length to width  of antennal segments: 30 : 10; 15 : 8; 20 : 7; 25 : 7; 20 : 7; 20 : 7; 18 : 7; 18 : 9; 17 : 9; 17 : 9; 16 : 9; 16 : 9; 16 : 9; 15 : 9; 23 : 9.
                    </p><p><italic>Mesosoma</italic>. Mesosoma in dorsal view 0.8 times as long as width of head; pronotum angular in dorsal view, coarsely punctate anteriorly and setose; lateral side of pronotum with upper and anterior margins rugose-punctate, striate on lower 2/3 and smooth on upper 1/3; mesoscutum smooth and convex, with sparse long setae near humeral sulcus and notauli; notauli anteriorly present, oblique long and pit-like, weakly crenulate inside; humeral sulcus deep and crenulate, 1.5 times length of tegula; anterior scutellar pit transverse, crenulate inside, median longitudinal carina indistinct; scutellum <!--PageBreak-->smooth, posterior rim rounded; propodeum rugose, with transverse and longitudinal carinae distinct; mesopleuron smooth, with sparse setae on lower side; metapleuron rugose and setose.
                    </p><p><italic>Wings</italic>. Fore wing with costal, subcostal, basal, marginal, stigmal and postmarginal veins tubular; radial cell closed, 0.6 times length of marginal vein and 2.0 times as long as its height. Hind wing with a basal cell.
                    </p><p><italic>Legs</italic>. Fore and middle legs slender; hind tibia strongly incrassate.
                    </p><p><italic>Metasoma</italic>. Petiole transverse, with irregular longitudinal carinae; second tergite smooth and with a few scattered setae along lower side, median furrow short, extending to 0.2 length of second tergite; seventh tergite densely punctate; sutures between tergites complete and well impressed; sternites finely punctate and setose.
                    </p></tp:treatment-sec><tp:treatment-sec sec-type="Colour"><title>Colour.</title><p>Body black. Antenna entirely black. Legs brown, with coxae and trochanters black; fore and middle femora reddish brown with basal 0.3 and dorsal margin blackish; hind femur dark brown; hind tibia dark brown, with dorsal apical 3/4 brown. Wings hyaline, veins dark brown.</p></tp:treatment-sec><tp:treatment-sec sec-type="Male"><title>Male.</title><p>Unknown.</p></tp:treatment-sec><tp:treatment-sec sec-type="Distribution"><title>Distribution.</title><p>China (Yunnan).</p></tp:treatment-sec><tp:treatment-sec sec-type="Material examined"><title>Material examined.</title><p>Holotype, female. CHINA: Yunnan, Mt. Gaoligonshan (<named-content xmlns:xlink="http://www.w3.org/1999/xlink" content-type="dwc:verbatimCoordinates" xlink:type="simple">25.98°N, 98.80°E</named-content>), 2006.VII.20-21, Zhong-shi Zhou, No. 200700989.
                    </p></tp:treatment-sec><tp:treatment-sec sec-type="Diagnosis"><title>Diagnosis.</title><p>This species belongs to the <italic><tp:taxon-name>Ismarus halidayi</tp:taxon-name></italic>-group and is similar to <italic><tp:taxon-name>Ismarus longus</tp:taxon-name></italic> sp. n., but it can be easily distinguished from the latter by having the second flagellomere 3.5 times as long as wide (5.0 times in <italic><tp:taxon-name>Ismarus longus</tp:taxon-name></italic>); the radial cell of the fore wing 2.0 times as long as high (3.0 times); the seventh tergite densely punctate (finely mat); and the antenna uniformly black, all trochanters black (scape, pedicel and first flagellomere dark brown, trochanters brown).
                    </p></tp:treatment-sec><tp:treatment-sec sec-type="Etymology"><title>Etymology.</title><p>The specific name refers to the black trochanters of this species.<!--PageBreak--></p><fig id="F2" position="float" orientation="portrait"><label>Figures 5–8.</label><caption><p><italic><tp:taxon-name>Ismarus nigritrochanter</tp:taxon-name></italic> sp. n. <bold>5</bold> habitus, lateral view <bold>6</bold> head and thorax, dorsal view <bold>7</bold> antenna <bold>8</bold> fore wings.</p></caption><graphic xmlns:xlink="http://www.w3.org/1999/xlink" xlink:href="ZooKeys-108-049-g002.jpg" position="float" orientation="portrait" xlink:type="simple"/></fig></tp:treatment-sec></tp:taxon-treatment>
