# Supplementary material for: Notes on the genus Ismarus Haliday (Hymenoptera, Diapriidae) from China
Source: Zookeys. 2011 Jun 17;(108):49–60. doi: 10.3897/zookeys.108.768 (PMC3119315; doi:10.3897/zookeys.108.768)
Supplement: XML Treatment for Ismarus parvicellus [file zookeys.108.768-treatment4.xml]

<!DOCTYPE tp:taxon-treatment
  PUBLIC "-//TaxonX//DTD Taxonomic Treatment Publishing DTD v0 20100105//EN" "tax-treatment-NSO.dtd">
<tp:taxon-treatment xmlns:tp="http://www.plazi.org/taxpub"><tp:treatment-meta><mixed-citation publication-type="journal"><person-group><name><surname>Liu</surname><given-names>Jing-xian</given-names></name><name><surname>Chen</surname><given-names>Hua-yan</given-names></name><name><surname>Xu</surname><given-names>Zai-fu</given-names></name></person-group><article-title>Notes on the genus Ismarus Haliday (Hymenoptera, Diapriidae) from China</article-title><source>Zookeys</source><day>17</day><month>6</month><year>2011</year><volume>2011</volume><issue>108</issue><fpage>49</fpage><lpage>60</lpage><pub-id pub-id-type="doi">10.3897/zookeys.108.768</pub-id></mixed-citation></tp:treatment-meta><tp:nomenclature><tp:taxon-name>
                        <tp:taxon-name-part taxon-name-part-type="genus">Ismarus</tp:taxon-name-part>
                        <tp:taxon-name-part taxon-name-part-type="species">parvicellus</tp:taxon-name-part>
                    <object-id xmlns:xlink="http://www.w3.org/1999/xlink" xlink:type="simple">urn:lsid:zoobank.org:act:18E038AE-DB02-4891-95E0-5A7902BAFCE4</object-id>
                    <object-id xmlns:xlink="http://www.w3.org/1999/xlink" xlink:type="simple">http://species-id.net/wiki/Ismarus_parvicellus</object-id>
                    </tp:taxon-name><tp:taxon-authority>Liu, Chen &amp; Xu</tp:taxon-authority><tp:taxon-status xmlns:xlink="http://www.w3.org/1999/xlink" xlink:type="simple">sp. n.</tp:taxon-status><xref ref-type="fig" rid="F3">Figs 9–12</xref></tp:nomenclature><tp:treatment-sec sec-type="Holotype"><title>Holotype.</title><p>Female. Body length 2.2 mm; fore wing length 1.8 mm.</p><p><italic>Head</italic>. Head in dorsal view 2.0 times as wide as long; vertex abruptly sloping behind post ocelli; temple narrowed behind eyes; occipital carina strong and complete, not crenulate; POL as long as OOL; toruli separated from each other; face setose; clypeus evenly convex; epistomal sulcus distinct; eye height 7.0 times length of malar space; malar sulcus absent. Scape cylindrical, with apical rim simple; first to third flagellomeres attenuate basally, and gradually incrassate to apex; ratios of length to width of antennal segments: 20 : 5; 8 : 5; 11 : 4; 11 : 4; 9 : 4; 8 : 5; 8 : 5; 7 : 6; 7 : 6; 7 : 6; 6 : 6; 6 : 6; 6 : 6; 6 : 5; 10 : 5.
                    </p><p><italic>Mesosoma</italic>. Mesosoma in dorsal view 0.75 times as long as width of head; pronotum angular in dorsal view, anteriorly punctate and setose; lateral side of pronotum with anterior and upper margins coarsely punctate, lower half rugose punctate, posterior upper part smooth; mesoscutum smooth and convex; notauli present as small pits on anterior face; humeral sulcus strong, 1.4 times length of tegula; anterior scutellar pit transverse, crenulate inside, median longitudinal carina weak; scutellum smooth, posterior rim weakly concave and subtruncate; propodeum rugose and punctate, with transverse carinae and longitudinal carinae strong; mesopleuron mostly smooth and bare, with upper corner below tegula finely punctate and setose; metapleuron rugose and setose.
                    </p><p><italic>Wings</italic>. Fore wing with costal, subcostal, basal, marginal, stigmal and postmarginal veins tubular; distal part of median and cubital veins weakly pigmented; radial cell closed, 0.3 times length of marginal vein and 2.3 times as long as its height. Hind wing with a basal cell.
                    </p><p><italic>Legs</italic>. Fore and middle legs slender; hind tibia strongly incrassate.
                    </p><p><italic>Metasoma</italic>. Petiole transverse, rugose and with irregular longitudinal carinae; second tergite mostly smooth and scattered with a few setae along lower side, median furrow short, extending to 0.2 times length of second tergite; sutures between tergites complete and well impressed.
                    </p></tp:treatment-sec><tp:treatment-sec sec-type="Colour"><title>Colour.</title><p>Body black. Antenna yellowish brown but seventh to eighth flagellomeres blackish brown and ninth to thirteenth flagellomeres black. Legs brown. Wings hyaline, veins brown.</p></tp:treatment-sec><tp:treatment-sec sec-type="Male"><title>Male.</title><p>Unknown.</p></tp:treatment-sec><tp:treatment-sec sec-type="Distribution"><title>Distribution.</title><p>China (Hainan).</p></tp:treatment-sec><tp:treatment-sec sec-type="Material examined"><title>Material examined.</title><p>Holotype, female. CHINA: Hainan, Baisha County, Mt. Jiujialing (<named-content xmlns:xlink="http://www.w3.org/1999/xlink" content-type="dwc:verbatimCoordinates" xlink:type="simple">19.21°N, 109.45°E</named-content>), 2010.VII.18, YPT, Hua-yan Chen, No. 20100013.
                    </p></tp:treatment-sec><tp:treatment-sec sec-type="Diagnosis"><title>Diagnosis.</title><p>This species belongs to the <italic><tp:taxon-name>Ismarus halidayi</tp:taxon-name></italic>-group and can be distinguished from <italic><tp:taxon-name>Ismarus halidayi</tp:taxon-name></italic> by having the eye height 7.0 times length of the malar space (4.5 times in <italic><tp:taxon-name>Ismarus halidayi</tp:taxon-name></italic>); the radial cell of the fore wing small and 0.3 times length of marginal <!--PageBreak-->vein (radial cell as long as marginal vein); the distal part of the median and cubital veins weakly pigmented (median and cubital veins distinctly pigmented); the posterior rim of the scutellum weakly concave and subtruncate (posterior rim of scutellum round).
                    </p></tp:treatment-sec><tp:treatment-sec sec-type="Etymology"><title>Etymology.</title><p>The specific name is derived from the Latin adjective ‘parvi’ (small) and ‘cell’, referring to the small radial cell of fore wing.</p><fig id="F3" position="float" orientation="portrait"><label>Figures 9–12.</label><caption><p><italic><tp:taxon-name>Ismarus parvicellus</tp:taxon-name></italic> sp. n. <bold>9</bold> habitus, lateral view <bold>10</bold> head and thorax, dorsal view <bold>11</bold> antenna <bold>12</bold> fore wing.</p></caption><graphic xmlns:xlink="http://www.w3.org/1999/xlink" xlink:href="ZooKeys-108-049-g003.jpg" position="float" orientation="portrait" xlink:type="simple"/></fig></tp:treatment-sec></tp:taxon-treatment>
