# Supplementary material for: Notes on the genus Ismarus Haliday (Hymenoptera, Diapriidae) from China
Source: Zookeys. 2011 Jun 17;(108):49–60. doi: 10.3897/zookeys.108.768 (PMC3119315; doi:10.3897/zookeys.108.768)
Supplement: XML Treatment for Ismarus dorsiger [file zookeys.108.768-treatment5.xml]

<!DOCTYPE tp:taxon-treatment
  PUBLIC "-//TaxonX//DTD Taxonomic Treatment Publishing DTD v0 20100105//EN" "tax-treatment-NSO.dtd">
<tp:taxon-treatment xmlns:tp="http://www.plazi.org/taxpub"><tp:treatment-meta><mixed-citation publication-type="journal"><person-group><name><surname>Liu</surname><given-names>Jing-xian</given-names></name><name><surname>Chen</surname><given-names>Hua-yan</given-names></name><name><surname>Xu</surname><given-names>Zai-fu</given-names></name></person-group><article-title>Notes on the genus Ismarus Haliday (Hymenoptera, Diapriidae) from China</article-title><source>Zookeys</source><day>17</day><month>6</month><year>2011</year><volume>2011</volume><issue>108</issue><fpage>49</fpage><lpage>60</lpage><pub-id pub-id-type="doi">10.3897/zookeys.108.768</pub-id></mixed-citation></tp:treatment-meta><tp:nomenclature><tp:taxon-name>
                        <tp:taxon-name-part taxon-name-part-type="genus">Ismarus</tp:taxon-name-part>
                        <tp:taxon-name-part taxon-name-part-type="species">dorsiger</tp:taxon-name-part>
                        <object-id xmlns:xlink="http://www.w3.org/1999/xlink" xlink:type="simple">http://species-id.net/wiki/Ismarus_dorsiger</object-id>
                    </tp:taxon-name><tp:taxon-authority>(Haliday, 1831) New to China</tp:taxon-authority><xref ref-type="fig" rid="F4">Figs 13–16</xref><tp:nomenclature-citation-list><tp:nomenclature-citation><tp:taxon-name>Cinetus dorsiger</tp:taxon-name><comment>Haliday, <italic>in</italic><xref ref-type="bibr" rid="B3">Curtis 1831</xref>, British Entomology 3: 380</comment></tp:nomenclature-citation><tp:nomenclature-citation><tp:taxon-name>Betyla anomala</tp:taxon-name><comment><xref ref-type="bibr" rid="B15">Nees von Esenbeck 1834</xref>, Hymenopterorum ichneumonibus affinium monographiae, genera europaea et species illustrantes: 345. Synonymized by <xref ref-type="bibr" rid="B6">Foerster (1856)</xref>.</comment></tp:nomenclature-citation><tp:nomenclature-citation><tp:taxon-name>Ismarus dorsiger</tp:taxon-name><comment>:<xref ref-type="bibr" rid="B7">Haliday 1835</xref>, Entomological Magazine: 467. Generic transfer.</comment></tp:nomenclature-citation><tp:nomenclature-citation><tp:taxon-name>Ismarus neesii</tp:taxon-name><comment><xref ref-type="bibr" rid="B5">Foerster 1850</xref>, Verhandlungen des Naturhistorischen Vereins de Preussischen Rheinlande Westfalens: 286. Synonymized by <xref ref-type="bibr" rid="B8">Haliday (1857)</xref>.</comment></tp:nomenclature-citation><tp:nomenclature-citation><tp:taxon-name>Ismarus dorsiger</tp:taxon-name><comment>(Haliday, 1831): <xref ref-type="bibr" rid="B12">Johnson 1992</xref>, Memoirs of the American Entomological Institute 51: 260.</comment></tp:nomenclature-citation></tp:nomenclature-citation-list></tp:nomenclature><tp:treatment-sec sec-type="Material examined"><title>Material examined.</title><p>9 females, CHINA: Yunnan, Yongshan County, Huanghua Town (28.00ºN, 103.51ºE), 1500 m, 2010.X.8, Wei Dong.</p></tp:treatment-sec><tp:treatment-sec sec-type="Biology"><title>Biology.</title><p>Hyperparasitoid of <italic><tp:taxon-name>Aphelopus</tp:taxon-name></italic> sp. of Dryinidae (Jervis, 1979).
                    </p></tp:treatment-sec><tp:treatment-sec sec-type="Distribution"><title>Distribution.</title><p>China (Yunnan); England; Ireland; Spain; Russia.<!--PageBreak--></p></tp:treatment-sec><tp:treatment-sec sec-type="Comments"><title>Comments.</title><p>All specimens of this species were collected from a field with <italic><tp:taxon-name>Zanthoxylum bungeanum</tp:taxon-name></italic> plants (Sapindales: Rutaceae) in Northeast Yunnan together with some specimens of Dryinidae and Ceraphronidae.
                    </p><fig id="F4" position="float" orientation="portrait"><label>Figures 13–16.</label><caption><p><italic><tp:taxon-name>Ismarus dorsiger</tp:taxon-name></italic> <bold>13</bold> habitus, lateral view <bold>14</bold> head, dorsal view <bold>15</bold> antennae <bold>16</bold> fore wing.</p></caption><graphic xmlns:xlink="http://www.w3.org/1999/xlink" xlink:href="ZooKeys-108-049-g004.jpg" position="float" orientation="portrait" xlink:type="simple"/></fig></tp:treatment-sec><ref-list><ref id="B3"><mixed-citation xmlns:xlink="http://www.w3.org/1999/xlink" xlink:type="simple"><person-group><name name-style="western"><surname>Curtis</surname><given-names>J</given-names></name></person-group> (<year>1823–1840</year>) <source>British Entomology. Vol.3. Dermaptera, Orthoptera, Dictyoptera, Stresiptera, Hymenoptera, part I.</source><publisher-name>E. Ellis and Co.</publisher-name>, <publisher-loc>London</publisher-loc>.</mixed-citation></ref><ref id="B15"><mixed-citation xmlns:xlink="http://www.w3.org/1999/xlink" xlink:type="simple"><person-group><name name-style="western"><surname>Nees von Esenbeck</surname><given-names>CG</given-names></name></person-group> (<year>1834</year>)<source> Hymenopterorum ichneumonibus affinium monographiae, genera europaea et species illustrantes. Vol. 2.</source><publisher-name>J. G. Cotta</publisher-name>, <publisher-loc>Stuttgart</publisher-loc>, <lpage>448</lpage> pp.</mixed-citation></ref><ref id="B6"><mixed-citation xmlns:xlink="http://www.w3.org/1999/xlink" xlink:type="simple"><person-group><name name-style="western"><surname>Foerster</surname><given-names>A</given-names></name></person-group> (<year>1856</year>)<source> Hymenopterologische Studien. II. Heft. Chalcidae und Prototrupii.</source><publisher-name>Ernst ter Meer</publisher-name>, <publisher-loc>Aachen</publisher-loc>, <lpage>152</lpage> pp.</mixed-citation></ref><ref id="B7"><mixed-citation xmlns:xlink="http://www.w3.org/1999/xlink" xlink:type="simple"><person-group><name name-style="western"><surname>Haliday</surname><given-names>AH</given-names></name></person-group> (<year>1835</year>)<article-title> Essay on parasitic Hymenoptera of the Ichneumones Adsciti.</article-title><source>Entomological Magazine</source><volume>2</volume>:<fpage>458</fpage>-<lpage>468</lpage>.</mixed-citation></ref><ref id="B5"><mixed-citation xmlns:xlink="http://www.w3.org/1999/xlink" xlink:type="simple"><person-group><name name-style="western"><surname>Foerster</surname><given-names>A</given-names></name></person-group> (<year>1850</year>)<article-title> Eine Centurie neuer Hymenopteren.</article-title><source>Verhandlungen des Naturhistorischen Vereins de Preussischen Rheinlande Westfalens</source><volume>7</volume>:<fpage>277</fpage>-<lpage>288</lpage>.</mixed-citation></ref><ref id="B8"><mixed-citation xmlns:xlink="http://www.w3.org/1999/xlink" xlink:type="simple"><person-group><name name-style="western"><surname>Haliday</surname><given-names>AH</given-names></name></person-group> (<year>1857</year>)<article-title> Notes on the peculiar form of the ovaries observed in a hymenopterous insect, constituting a new genus and species of the family Diapriidae. Natural History Review (Proc.</article-title><source>)</source><volume>4</volume>:<fpage>166</fpage>-<lpage>174</lpage>.</mixed-citation></ref><ref id="B12"><mixed-citation xmlns:xlink="http://www.w3.org/1999/xlink" xlink:type="simple"><person-group><name name-style="western"><surname>Johnson</surname><given-names>NF</given-names></name></person-group> (<year>1992</year>)<article-title> Catalog of Worlds Species of Proctotrupoidea, Exclusive of Platygastridae (Hymenoptera).</article-title><source>Memoirs of the American Entomological Institute</source><volume>51</volume>:<fpage>1</fpage>-<lpage>825</lpage>.</mixed-citation></ref></ref-list></tp:taxon-treatment>
