# Supplementary material for: Notes on the genus Ismarus Haliday (Hymenoptera, Diapriidae) from China
Source: Zookeys. 2011 Jun 17;(108):49–60. doi: 10.3897/zookeys.108.768 (PMC3119315; doi:10.3897/zookeys.108.768)
Supplement: XML Treatment for Ismarus halidayi [file zookeys.108.768-treatment6.xml]

<!DOCTYPE tp:taxon-treatment
  PUBLIC "-//TaxonX//DTD Taxonomic Treatment Publishing DTD v0 20100105//EN" "tax-treatment-NSO.dtd">
<tp:taxon-treatment xmlns:tp="http://www.plazi.org/taxpub"><tp:treatment-meta><mixed-citation publication-type="journal"><person-group><name><surname>Liu</surname><given-names>Jing-xian</given-names></name><name><surname>Chen</surname><given-names>Hua-yan</given-names></name><name><surname>Xu</surname><given-names>Zai-fu</given-names></name></person-group><article-title>Notes on the genus Ismarus Haliday (Hymenoptera, Diapriidae) from China</article-title><source>Zookeys</source><day>17</day><month>6</month><year>2011</year><volume>2011</volume><issue>108</issue><fpage>49</fpage><lpage>60</lpage><pub-id pub-id-type="doi">10.3897/zookeys.108.768</pub-id></mixed-citation></tp:treatment-meta><tp:nomenclature><tp:taxon-name>
                        <tp:taxon-name-part taxon-name-part-type="genus">Ismarus</tp:taxon-name-part>
                        <tp:taxon-name-part taxon-name-part-type="species">halidayi</tp:taxon-name-part>
                        <object-id xmlns:xlink="http://www.w3.org/1999/xlink" xlink:type="simple">http://species-id.net/wiki/Ismarus_halidayi</object-id>
                    </tp:taxon-name><tp:taxon-authority>Foerster, 1850 New to China</tp:taxon-authority><xref ref-type="fig" rid="F5">Figs 17–20</xref><tp:nomenclature-citation-list><tp:nomenclature-citation><tp:taxon-name>Ismarus halidayi</tp:taxon-name><comment><xref ref-type="bibr" rid="B5">Foerster, 1850</xref> Verhandlungen des Naturhistorischen Vereins de Preussischen Rheinlande Westfalens 7: 285.</comment></tp:nomenclature-citation><tp:nomenclature-citation><tp:taxon-name>Ismarus halidayi</tp:taxon-name><comment>Foerster, 1850: <xref ref-type="bibr" rid="B13">Masner 1976</xref>, Canadian Entomologist 108: 1251.</comment></tp:nomenclature-citation><tp:nomenclature-citation><tp:taxon-name>Ismarus halidayi</tp:taxon-name><comment>Foerster, 1850: <xref ref-type="bibr" rid="B12">Johnson 1992</xref>, Memoirs of the American Entomological Institute 51: 261.</comment></tp:nomenclature-citation></tp:nomenclature-citation-list></tp:nomenclature><tp:treatment-sec sec-type="Material examined"><title>Material examined.</title><p>2 females and 1 male, Ningxia, Mt. Liupanshan (35.40°N, 106.38°E), 2008.VII.11-12, Jie-min Yao, Nos. 200808622, 200808859, 200808017; 1 male, Ningxia, Mt. Liupanshan (<named-content xmlns:xlink="http://www.w3.org/1999/xlink" content-type="dwc:verbatimCoordinates" xlink:type="simple">35.40°N, 106.38°E</named-content>), 2009.VII.3-14, Hua-yan Chen, No. 200903337; 1 female, Sichuan, Mt. Ermei (<named-content xmlns:xlink="http://www.w3.org/1999/xlink" content-type="dwc:verbatimCoordinates" xlink:type="simple">29.61°N, 103.36°E</named-content>), 2009.VII.7, Jiang-li Tan, No. 200903977; 1 female, Sichuan, Luhuo (<named-content xmlns:xlink="http://www.w3.org/1999/xlink" content-type="dwc:verbatimCoordinates" xlink:type="simple">31.38°N, 100.66°E</named-content>), 2009.VI.30, Jiang-li Tan, No. 200903953; 1 female, Guizhou, Mt. Fanjingshan (<named-content xmlns:xlink="http://www.w3.org/1999/xlink" content-type="dwc:verbatimCoordinates" xlink:type="simple">27.92°N, 108.70° E</named-content>), 2100 m, 2001.VII.30, Yun Ma, No. 200109552; 1 female, Guizhou, Mt. Fanjingshan (<named-content xmlns:xlink="http://www.w3.org/1999/xlink" content-type="dwc:verbatimCoordinates" xlink:type="simple">27.92°N, 108.70° E</named-content>), 1993.VII.12, Song-lin Yao, No. 936734; 1 female, Yunnan, Yongshan County, Huanghua Town, 1500 m (<named-content xmlns:xlink="http://www.w3.org/1999/xlink" content-type="dwc:verbatimCoordinates" xlink:type="simple">28.00°N, 103.51°E</named-content>), 2010.X.8, Wei Dong; 1 male, Yunnan, Dali, Mt. Cangshan (<named-content xmlns:xlink="http://www.w3.org/1999/xlink" content-type="dwc:verbatimCoordinates" xlink:type="simple">25.63°N, 100.16°E</named-content>)<!--PageBreak-->, 2009.VI.5, Jiang-li Tan, No. 200901192; 1 male, Tibet, Milin (<named-content xmlns:xlink="http://www.w3.org/1999/xlink" content-type="dwc:verbatimCoordinates" xlink:type="simple">29.18°N, 94.20°E</named-content>), 2009.VI.14, Jiang-li Tan, No.200902367.
                    </p></tp:treatment-sec><tp:treatment-sec sec-type="Variation"><title>Variation.</title><p>Some specimens from Yunnan (No. 200901192) and Tibet (No.200902367) with hind tarsus dark brown to black.</p></tp:treatment-sec><tp:treatment-sec sec-type="Distribution"><title>Distribution.</title><p>China (Ningxia, Sichuan, Guizhou, Yunnan, Tibet); Russia; England; Sweden; Finland.</p><fig id="F5" position="float" orientation="portrait"><label>Figures 17–20.</label><caption><p><italic><tp:taxon-name>Ismarus halidayi</tp:taxon-name></italic> <bold>13</bold> habitus, lateral view <bold>14</bold> head and thorax, dorsal view <bold>15</bold> antennae <bold>16</bold> fore wing.</p></caption><graphic xmlns:xlink="http://www.w3.org/1999/xlink" xlink:href="ZooKeys-108-049-g005.jpg" position="float" orientation="portrait" xlink:type="simple"/></fig></tp:treatment-sec><ref-list><ref id="B5"><mixed-citation xmlns:xlink="http://www.w3.org/1999/xlink" xlink:type="simple"><person-group><name name-style="western"><surname>Foerster</surname><given-names>A</given-names></name></person-group> (<year>1850</year>)<article-title> Eine Centurie neuer Hymenopteren.</article-title><source>Verhandlungen des Naturhistorischen Vereins de Preussischen Rheinlande Westfalens</source><volume>7</volume>:<fpage>277</fpage>-<lpage>288</lpage>.</mixed-citation></ref><ref id="B13"><mixed-citation xmlns:xlink="http://www.w3.org/1999/xlink" xlink:type="simple"><person-group><name name-style="western"><surname>Masner</surname><given-names>L</given-names></name></person-group> (<year>1976</year>)<article-title> A revision of the Ismarinae of the New World (Hymenoptera, Proctotrupoidea, Diapriidae).</article-title><source>Canadian Entomologist</source><volume>108</volume>:<fpage>1243</fpage>-<lpage>1266</lpage>. <ext-link ext-link-type="uri" xlink:href="http://dx.doi.org/10.4039/Ent1081243-11" xlink:type="simple">doi:10.4039/Ent1081243-11</ext-link></mixed-citation></ref><ref id="B12"><mixed-citation xmlns:xlink="http://www.w3.org/1999/xlink" xlink:type="simple"><person-group><name name-style="western"><surname>Johnson</surname><given-names>NF</given-names></name></person-group> (<year>1992</year>)<article-title> Catalog of Worlds Species of Proctotrupoidea, Exclusive of Platygastridae (Hymenoptera).</article-title><source>Memoirs of the American Entomological Institute</source><volume>51</volume>:<fpage>1</fpage>-<lpage>825</lpage>.</mixed-citation></ref></ref-list></tp:taxon-treatment>
